# Supplementary material for: Polysaccharides of Sporoderm-Broken Spore of Ganoderma lucidum Modulate Adaptive Immune Function via Gut Microbiota Regulation
Source: Evid Based Complement Alternat Med. 2021 Mar 23;2021:8842062. doi: 10.1155/2021/8842062 (PMC8009716; doi:10.1155/2021/8842062)
Supplement: Supplementary Materials — SHEET S1: relative abundance of phylum. SHEET S2: relative abundance of genus. [file 8842062.f1.zip]

Archive with 2 entries (2 files):
- 8842062.f1/SHEET S1 Phylum.docx
- 8842062.f1/SHEET S2 Genus.docx
